# Supplementary material for: Analysis of the spatial and temporal arrangement of transcripts over intergenic regions in the human malarial parasite Plasmodium falciparum
Source: BMC Genomics. 2013 Apr 19;14:267. doi: 10.1186/1471-2164-14-267 (PMC3681616; doi:10.1186/1471-2164-14-267)
Supplement: Additional file 1 — Cohort of 105 ORF from P. falciparum for which Northern blot data was collated. [file 1471-2164-14-267-S1.xlsx]

## Sheet: Sheet1
	Additional file 1: Cohort of 105 ORF from P. falciparum for which Northern blot data was collated. The PlasmoDB annotation and unique identifier, ORF size and reported size of transcript from Northern blot and the number of exons in the ORF are indicated. 1 IDC profile - Peak temporal window of transcription was defined from the malaria IDC strain comparison database (http://malaria.ucsf.edu/comp…
	PlasmoDB Annotation	Gene ID	ORF (kb)	Transcript (kb)	# exons	IDC profile1	ORF orientation2	Reference
	Chloroquine resistance transporter	MAL7P1.27	1.28	4.20	13	R	A	Waller et al., 2003
	MSP7-like protein	PF13_0193	0.9	1.70	1	R	B	Mello et al., 2002
	Actin II	PF14_0124	1.13	1.90	2	R	B	Wesseling et al., 1989
	Conserved protein, unknown function	PFB0115w	3.58	5.00	1	R	B	Lanzer et al., 1994
	Adenylosuccinate lyase, putative	PFB0295w	1.42	3.00	1	R	B	Kyes et al., 2002
	DNA-directed RNA polymerase II, putative	PFC0805w	7.37	9.00	1	R	C	Li et al., 1989
	Multidrug resistance protein(PfMDR)	PFE1150w	4.26	7.50	1	R	C	Myrick et al., 2003, Foote et al., 1989, Wilson et al., 1989, Volkman et al., 1993
	Early transcribed membrane protein 5	PFE1590w	0.55	2.70	1	R	C	Spielmann and Beck, 2000
	Hexokinase	PFF1155w	1.48	3.00	1	R	B	Olafsson et al., 1992
	Histone deacetylase	PFI1260c	1.35	2.80	1	R	B	Joshi et al., 1999
	MSP7-like protein	MAL13P1.174	0.85	1.50	1	S	B	Mello et al., 2002
	Drug/metabolite exporter, drug/metabolite transporter	PF07_0064	1.31	2.90	1	S	B	This study
	Zinc transporter, putative	PF07_0065	1.67	5.10	1	S	A	This study
	Transcriptional activator ADA2, putative	PF10_0143	7.74	8.50	1	S	B	Fan et al., 2004a
	Ribonucleotide reductase small subunit, putative	PF10_0154	1.01	2.80	5	S	A	This study
	Microtubule-associated protein 1 light chain 3, putative	PF10_0193	0.38	1.80	1	S	B	This study
	DNA polymerase zeta catalytic subunit, putative	PF10_0362	6.72	8.60	3	S	B	This study
	Early transcribed membrane protein 11.1	PF11_0039	0.28	1.30	1	S	B	Spielmann and Beck, 2000
	Deoxyuridine 5'-triphosphate nucleotidohydrolase, putative	PF11_0282	0.52	1.40	1	S	A	This study
	Aquaglyceroporin PfAQP	PF11_0338	0.78	1.80	1	S	B	Hansen et al., 2002
	Casein kinase 1 PfCK1	PF11_0377	0.97	2.40	8	S	A	Barick et al., 1997
	Conserved Plasmodium protein, unknown function	PF11_0425	1.06	3.40	5	S	A	This study
	Hypothetical protein, Aos1	PF11_0457	1.02	2.60	1	S	B	This study
	Dynamin-like protein	PF11_0465	2.51	3.00	4	S	A	Li et al., 2004
	Merozoite adhesive erythrocyte binding protein maebl	PF11_0486	6.17	8.00	5	S	C	Balu et al., 2008
	Pf gamete antigen Pfg 27/25	PF13_0011	0.65	2.50	1	S	B	Alano et al., 1996
	Conserved Plasmodium protein, unknown function	PF13_0199	4.83	8.00	3	S	B	This study
	Conserved Plasmodium protein, unknown function	PF13_0200	1.81	3.40	1	S	B	This study
	Proliferating cell nuclear antigen	PF13_0328	0.83	1.95	1	S	B	This study
	Uracil-DNA glycosylase, putative	PF14_0148	0.97	2.80	1	S	A	This study
	Conserved Plasmodium protein, unknown function	PF14_0149	1.77	3.30	3	S	A	This study
	Minichromosome maintenance complex subunit	PF14_0177	2.92	4.80	2	S	C	This study
	Serine/threonine protein phosphatase	PF14_0224	2.88	3.60	16	S	B	Dobson et al., 2001
	ATP-specific succinyl-CoA synthetase beta subunit, putative	PF14_0295	1.39	2.25	1	S	A	This study
	DNA topoisomerase II, putative	PF14_0316	4.42	6.00	4	S	A	Cheesman et al., 1998
	Calmodulin	PF14_0323	0.45	1.50	2	S	B	Kyes et al., 2000
	Fructose-bisphosphate aldolase	PF14_0425	1.11	2.40	2	S	B	Knapp et al., 1990
	DNA polymerase alpha subunit, putative	PF14_0602	1.62	3.20	1	S	B	This study
	Conserved Plasmodium protein, unknown function	PFA0285c	2.5	4.95	2	S	B	This study
	DNA binding protein, putative	PFA0290w	1.35	2.80	1	S	B	This study
	Replication factor C protein	PFA0545c	3.5	6.20	1	S	A	This study
	Merozoite surface protein 2 precursor	PFB0300c	0.82	2.00	1	S	C	Kyes et al., 2002
	PfPCK calcium dependent protein kinase 1	PFB0815w	1.58	3.20	5	S	C	Zhao et al., 1993
	Replication factor C, subunit 2	PFB0840w	0.99	2.40	1	S	A	This study
	Hypothetical protein, conserved	PFC0090w	0.77	2.30	2	S	B	Spielmann and Beck, 2000
	DNA polymerase alpha	PFD0590c	5.74	7.00	5	S	A	White et al., 1993
	Conserved Apicomplexan proten, unknown function	PFD0595w	2.34	4.45	1	S	B	This study
	Phosphoglycerate mutase, putative	PFD0660w	0.89	2.40	1	S	C	This study
	Cdc2-related protein kinase 1	PFD0865c	2.1	3.50	1	S	B	Doerig et al., 1995
	Alpha tubulin II	PFD1050w	1.35	2.80	3	S	A	Delves et al., 1990
	Asparagine rich protein PfAARP	PFD1105w	0.65	1.80	1	S	A	Wickramarachchi et al., 2008
	Topoisomerase I	PFE0520c	2.52	3.80	1	S	B	Tosh and Kilbey, 1995, Tosh et al., 1999
	Minichromosome maintenance complex subunit, putative	PFE1345c	2.89	5.00	2	S	C	This study
	Conserved Plasmodium protein, unknown function	PFI0540w	3.5	5.00	2	S	B	This study
	Merozoite surface protein 1 precursor MSP-1	PFI1475w	5.16	8.00	1	S	A	Kyes et al., 2000
	Transcription factor with AP2 domains, putative	PFI1665w	0.6	1.50	1	S	C	Spielmann and Beck, 2000
	Ubiquitin activating enzyme, putative	PFL1790w	2.06	3.90	2	S	B	This study
	Actin I	PFL2215w	1.13	2.50	1	S	B	Horrocks et al., 1996, Cheesman et al., 1998, Horrocks et al., 2002, Wesseling et al., 1989
	Pf protein kinase 6	MAL13P1.185	0.92	2.00	8	T	A	Bracchi-Ricard et al., 2000
	Hisone acetyltransferase GCNS, putative	PF08_0034	4.4	5.40	4	T	A	Fan et al., 2004b
	1-cys peroxidoxin	PF08_0131	0.66	2.20	1	T	B	Spielmann and Beck, 2000
	Acyl CoA binding protein, isoform 2 ACBP2	PF10_0016	0.27	1.70	1	T	B	Spielmann and Beck, 2000
	Tubulin beta chain, putative	PF10_0084	1.34	2.70	3	T	C	Delves et al., 1990
	Hsp60	PF10_0153	1.74	2.60	2	T	B	Syin and Goldman, 1996
	Serine/threonine protein kinase FIKK family	PF10_0160	1.83	3.80	3	T	B	This study
	DNA polymerase delta catalytic subunit	PF10_0165	3.29	5.70	1	T	B	Lanzer et al., 1992a, Horrocks et al., 1996, Cheesman et al., 1998, Horrocks et al., 2002
	Histone H4, putative	PF11_0061	0.31	2.00	1	T	B	Przyborski et al., 2003
	Replication factor C subunit 5, putative	PF11_0117	1.05	3.00	1	T	C	This study
	ThiF family protein, putative	PF11_0271	3.95	4.70	2	T	B	This study
	DNA-directed RNA polymerase III largest subunit	PF13_0150	7.07	8.50	5	T	B	Li et al., 1991
	Minichromosome maintenance complex subunit	PF13_0291	2.79	4.80	1	T	C	This study
	Ribonucleotide reductase small subunit	PF14_0053	1.05	2.50	1	T	C	This study
	Plasmepsin III HAP protein	PF14_0078	1.36	2.80	1	T	C	Berry et al., 1999
	Cytidine diphosphate-diocylglycerol synthase	PF14_0097	2	3.50	1	T	C	Martin et al., 2000, Osta et al., 2002
	DNA mismatch repair protein Msh2p, putative	PF14_0254	2.44	4.80	1	T	A	This study
	Replication factor C subunit 1, putative	PFB0895c	2.72	5.20	1	T	B	This study
	DNA polymerase epsilon subunit b, putative	PFC0340w	1.5	3.20	1	T	A	This study
	Ubiquitin-like protein SUMO	PFE0285C	0.3	0.80	2	T	B	This study
	DNA polymerase 1	PFF1225c	4.34	6.10	1	T	C	This study
	PfRab7, GTPase	PFI0155c	0.62	2.60	7	T	A	Spielmann and Beck, 2000
	Alpha tubulin	PFI0180w	1.36	2.90	3	T	B	Delves et al., 1990
	Replication factor A-related protein, putative	PFI0235w	1.46	2.90	2	T	B	This study
	DNA primase, large subunit, putative	PFI0530c	1.62	3.30	2	T	B	This study
	GINS complex subunit Psf3, putative	PFI0725c	0.63	3.60	1	T	B	This study
	Ubiquitine conjugating enzyme, putative	PFI0740c	0.48	2.20	4	T	A	This study
	Phosphoglycerate kinase	PFI1105w	1.25	2.10	1	T	B	Hicks et al., 1991
	Thioredoxin reductase	PFI1170c	1.85	3.20	1	T	B	Krnajski et al., 2002
	Proliferating cell nuclear antigen 2, putative	PFL1285c	0.8	2.35	2	T	B	This study
	Chaperonin, cpn60	PFL1545c	2.16	4.00	2	T	A	Holloway et al., 1994
	DNA polymerase epsilon subunit b, putative	PFL1655c	1.88	3.50	2	T	C	This study
	DNA gyrase subunit b, putative	PFL1915w	3.02	4.35	1	T	B	This study
	Replication factor C, subunit 4	PFL2005w	1.01	2.60	2	T	B	This study
	Plasmodium exported protein, unknown function	MAL7P1.170	0.88	2.40	2		A	Spielmann and Beck, 2000
	Heat shock 70kDa protein, putative hsp70	MAL7P1.228	1.99	4.00	2		C	Przyborski et al., 2003
	Histidine rich protein II	MAL7P1.231	0.92	2.10	2		A	Horrocks et al., 2002, Wellems and Howard, 1986
	Glycophorin-binding protein 130 precursor	PF10_0159	2.48	6.60	2		C	Horrocks et al., 1996, Cheesman et al., 1998, Lanzer et al., 1992a
	MSP7-like protein	PF13_0196	1.14	1.90	1		B	Mello et al., 2002
	Membrane-associated histidine rich protein 2 MARHP2	PF13_0276	0.41	2.60	2		B	Spielmann and Beck, 2000
	Elongation factor 1 alpha	PF13_0304	1.33	2.40	1		A	Waller et al., 2003
	Mitogen-activated protein kinase 1, PfMAP1	PF14_0294	2.75	3.70	1		A	Doerig et al., 1996
	Small subunit DNA primase	PF14_0366	1.36	2.10	16		B	Prasartkaew et al., 1996
	Knob associated histidine-rich protein kahrp	PFB0100c	1.97	4.20	2		B	Lanzer et al., 1992b, Lanzer et al., 1994
	Hsp40	PFD0462w	2.02	3.10	1		B	Watanabe et al., 1997
	Nucleosome assembly protein	PFI0930c	0.81	1.40	3		B	Dobson et al., 2003
	Pf polyubiquitin PfpUB	PFL0585w	1.15	2.30	2		C	Horrocks and Newbold, 2000
