# Supplementary material for: Analysis of the spatial and temporal arrangement of transcripts over intergenic regions in the human malarial parasite Plasmodium falciparum
Source: BMC Genomics. 2013 Apr 19;14:267. doi: 10.1186/1471-2164-14-267 (PMC3681616; doi:10.1186/1471-2164-14-267)
Supplement: Additional file 5 — Comparison of Northern blot and EST data. [file 1471-2164-14-267-S5.xls]

## Sheet: Nblot v EST analysis
Additional file 5: Comparison of Northern blot and EST data. For each of the 105 ORFs in the described cohort, the PlasmoDB annotation and unique ID is provided with the size of the ORF (bp). In the first grey block (Block 1) the transcript size (bp) from Northern blot is indicated and the estimated size of the UTR from this transcript size. Block 2 reports the available EST data, indicating for …
				Block 1				Block 2						Block 3
PlasmoDB Annotation	Gene ID	Open Reading Frame (bp)	Transcript from Northern blot (bp)	UTR from Northern blot (bp)		5' EST (bp)	3' EST (bp)	UTR from EST (bp)		%5' UTR	%3' UTR		PolyA consensus signal	3' UTR as % of Northern blot UTR
MSP7-like protein	MAL13P1.174	846	1500	654
Pf protein kinase 6	MAL13P1.185	918	2000	1082		108	5	113		95.5752	4.42478		no	0.462107
Plasmodium exported protein, unknown function	MAL7P1.170	882	2400	1518		408
Heat shock 70kDa protein, putative (hsp70)	MAL7P1.228	1986	4000	2014
Histidine rich protein II	MAL7P1.231	918	2100	1182		367	187	554		66.2455	33.7545		yes	15.8206
Chloroquine resistance transporter	MAL7P1.27	1275	4200	2925
Drug/metabolite exporter, drug/metabolite transporter	PF07_0064	1305	2900	1595			26
Zinc transporter, putative	PF07_0065	1671	5100	3429		323	33	356		90.7303	9.26966		no	0.96238
Hisone acetyltransferase (GCNS), putative	PF08_0034	4398	5400	1002		349	41	390		89.4872	10.5128		no	4.09182
1-cys peroxidoxin	PF08_0131	663	2200	1537		54	394	448		12.0536	87.9464		yes	25.6344
Acyl CoA binding protein, isoform 2 ACBP2	PF10_0016	273	1700	1427		410	359	769		53.316	46.684		yes	25.1577
Tubulin beta chain, putative	PF10_0084	1338	2700	1362		451	106	557		80.9695	19.0305		no	7.78267
Transcriptional activator ADA2, putative	PF10_0143	7737	8500	763
Hsp60	PF10_0153	1743	2600	857		270	239	509		53.0452	46.9548		yes	27.888
Ribonucleotide reductase small subunit, putative	PF10_0154	1008	2800	1792		199
Glycophorin-binding protein 130 precursor	PF10_0159	2475	6600	4125		693	90	783		88.5057	11.4943		no	2.18182
Serine/threonine protein kinase FIKK family	PF10_0160	1830	3800	1970		198	154	352		56.25	43.75		no	7.81726
DNA polymerase delta catalytic subunit	PF10_0165	3285	5700	2415		369
Microtubule-associated protein 1 light chain 3, putative	PF10_0193	375	1800	1425		19
DNA polymerase zeta catalytic subunit, putative	PF10_0362	6723	8600	1877			63
Early transcribed membrane protein 11.1, etramp 11.1	PF11_0039	276	1300	1024
Histone H4, putative	PF11_0061	312	2000	1688		328	185	513		63.9376	36.0624		no	10.9597
Replication factor C subunit 5, putative	PF11_0117	1050	3000	1950		184
ThiF family protein, putative	PF11_0271	3951	4700	749
Deoxyuridine 5'-triphosphate nucleotidohydrolase, putative	PF11_0282	522	1400	878		466	68	534		87.2659	12.7341		no	7.74487
Aquaglyceroporin (PfAQP)	PF11_0338	777	1800	1023		385	236	621		61.9968	38.0032		yes	23.0694
Casein kinase 1 (PfCK1)	PF11_0377	972	2400	1428		589	310	899		65.5172	34.4828		yes	21.7087
Conserved Plasmodium protein, unknown function	PF11_0425	1062	3400	2338		181
Hypothetical protein, (Aos1)	PF11_0457	1017	2600	1583
Dynamin-like protein	PF11_0465	2514	3000	486			44
Merozoite adhesive erythrocyte binding protein (maebl)	PF11_0486	6168	8000	1832			37
Pf gamete antigen 27/25 (Pfg 27/25)	PF13_0011	654	2500	1846		429	395	824		52.0631	47.9369		yes	21.3976
DNA-directed RNA polymerase III largest subunit	PF13_0150	7071	8500	1429
MSP7-like protein	PF13_0193	897	1700	803			467
MSP7-like protein	PF13_0196	1143	1900	757
Conserved Plasmodium protein, unknown function	PF13_0199	4830	8000	3170		393
Conserved Plasmodium protein, unknown function	PF13_0200	1812	3400	1588
Membrane-associated histidine rich protein 2 (MARHP2)	PF13_0276	414	2600	2186
Minichromosome maintenance (MCM) complex subunit	PF13_0291	2790	4800	2010		462
Elongation factor 1 alpha	PF13_0304	1332	2400	1068		527	103	630		83.6508	16.3492		no	9.64419
Proliferating cell nuclear antigen	PF13_0328	825	1950	1125		429	241	670		64.0299	35.9701		yes	21.4222
Ribonucleotide reductase small subunit	PF14_0053	1050	2500	1450		10	217	227		4.40529	95.5947		yes	14.9655
Plasmepsin III HAP protein	PF14_0078	1356	2800	1444		530	72	602		88.0399	11.9601		no	4.98615
Cytidine diphosphate-diocylglycerol synthase	PF14_0097	2004	3500	1496			26
Actin II	PF14_0124	1131	1900	769		503	177	680		73.9706	26.0294		yes	23.0169
Uracil-DNA glycosylase, putative	PF14_0148	969	2800	1831			47
Conserved Plasmodium protein, unknown function	PF14_0149	1773	3300	1527			96
Minichromosome maintenance (MCM) complex subunit	PF14_0177	2916	4800	1884		291	84	375		77.6	22.4		no	4.4586
Serine/threonine protein phosphatase	PF14_0224	2880	3600	720			134
DNA mismatch repair protein Msh2p, putative	PF14_0254	2436	4800	2364			334
Mitogen-activated protein kinase 1, PfMAP1	PF14_0294	2745	3700	955		29
ATP-specific succinyl-CoA synthetase beta subunit, putative	PF14_0295	1389	2250	861			96
DNA topoisomerase II, putative	PF14_0316	4419	6000	1581
Calmodulin	PF14_0323	450	1500	1050		651	288	939		69.3291	30.6709		yes	27.4286
Small subunit DNA primase	PF14_0366	1359	2100	741		152	199	351		43.3048	56.6952		yes	26.8556
Fructose-bisphosphate aldolase	PF14_0425	1110	2400	1290		409	132	541		75.6007	24.3993		no	10.2326
DNA polymerase alpha subunit, putative	PF14_0602	1620	3200	1580
Conserved Plasmodium protein, unknown function	PFA0285c	2499	4950	2451
DNA binding protein, putative	PFA0290w	1347	2800	1453		14
Replication factor C protein	PFA0545c	3504	6200	2696		115
Knob associated histidine-rich protein (kahrp)	PFB0100c	1965	4200	2235		605	347	952		63.5504	36.4496		yes	15.5257
Conserved protein, unknown function	PFB0115w	3579	5000	1421		53
Adenylosuccinate lyase, putative	PFB0295w	1416	3000	1584		204
Merozoite surface protein 2 precursor (MSP-2)	PFB0300c	819	2000	1181		383	354	737		51.9674	48.0326		yes	29.9746
PfPCK calcium dependent protein kinase 1	PFB0815w	1575	3200	1625		36	226	262		13.7405	86.2595		yes	13.9077
Replication factor C, subunit 2	PFB0840w	993	2400	1407		297	24	321		92.5234	7.47664		no	1.70576
Replication factor C subunit 1, putative	PFB0895c	2715	5200	2485
Hypothetical protein, conserved	PFC0090w	774	2300	1526		628
DNA polymerase epsilon subunit b, putative	PFC0340w	1497	3200	1703		171
DNA-directed RNA polymerase II, putative	PFC0805w	7374	9000	1626			39
Hsp40	PFD0462w	2019	3100	1081		437
DNA polymerase alpha	PFD0590c	5739	7000	1261
Conserved Apicomplexan proten, unknown function	PFD0595w	2337	4450	2113
Phosphoglycerate mutase, putative	PFD0660w	888	2400	1512		227	276	503		45.1292	54.8708		no	18.254
Cdc2-related protein kinase 1	PFD0865c	2100	3500	1400			108
Alpha tubulin II	PFD1050w	1353	2800	1447		394
Asparagine rich protein (PfAARP)	PFD1105w	654	1800	1146		76	233	309		24.5955	75.4045		no	20.3316
Ubiquitin-like protein (Sumo)	PFE0285C	303	800	497			131
Topoisomerase I	PFE0520c	2520	3800	1280		451
Multidrug resistance protein	PFE1150w	4260	7500	3240		41
Minichromosome maintenance (MCM) complex subunit, putative	PFE1345c	2889	5000	2111		454	105	559		81.2165	18.7835		no	4.97395
Early transcribed membrane protein 5, etramp 5	PFE1590w	546	2700	2154		463	423	886		52.2573	47.7427		yes	19.6379
Hexokinase	PFF1155w	1482	3000	1518			8
DNA polymerase 1	PFF1225c	4335	6100	1765		96	170	266		36.0902	63.9098		no	9.63173
PfRab7, GTPase	PFI0155c	621	2600	1979		200	283	483		41.4079	58.5921		yes	14.3002
Alpha tubulin	PFI0180w	1362	2900	1538		394
Replication factor A-related protein, putative	PFI0235w	1455	2900	1445		201	311	512		39.2578	60.7422		yes	21.5225
DNA primase, large subunit, putative	PFI0530c	1620	3300	1680		239	112	351		68.0912	31.9088		no	6.66667
Conserved Plasmodium protein, unknown function	PFI0540w	3498	5000	1502			146
GINS complex subunit Psf3, putative	PFI0725c	627	3600	2973
Ubiquitine conjugating enzyme, putative	PFI0740c	480	2200	1720		519	24	543		95.5801	4.41989		no	1.39535
Nucleosome assembly protein	PFI0930c	810	1400	590			163
Phosphoglycerate kinase	PFI1105w	1251	2100	849		248	207	455		54.5055	45.4945		yes	24.3816
Thioredoxin reductase	PFI1170c	1854	3200	1346		41	39	80		51.25	48.75		no	2.89747
Histone deacetylase	PFI1260c	1350	2800	1450
Merozoite surface protein 1 precursor (MSP-1)	PFI1475w	5163	8000	2837		314	288	602		52.1595	47.8405		no	10.1516
Transcription factor with AP2 domain(s), putative	PFI1665w	603	1500	897
Pf polyubiquitin (PfpUB)	PFL0585w	1146	2300	1154		313	7	320		97.8125	2.1875		no	0.606586
Proliferating cell nuclear antigen 2, putative	PFL1285c	795	2350	1555
Chaperonin, cpn60	PFL1545c	2157	4000	1843
DNA polymerase epsilon subunit b, putative	PFL1655c	1875	3500	1625		4	82	86		4.65116	95.3488		no	5.04615
Ubiquitin activating enzyme, putative	PFL1790w	2061	3900	1839
DNA gyrase subunit b, putative	PFL1915w	3021	4350	1329
Replication factor C, subunit 4	PFL2005w	1011	2600	1589		383
Actin I	PFL2215w	1131	2500	1369		409	67	476		85.9244	14.0756		no	4.89408
